# Supplementary material for: Mucins and Truncated O-Glycans Unveil Phenotypic Discrepancies between Serous Ovarian Cancer Cell Lines and Primary Tumours
Source: Int J Mol Sci. 2018 Jul 13;19(7):2045. doi: 10.3390/ijms19072045 (PMC6073732; doi:10.3390/ijms19072045)
Supplement: Supplementary file 1 [file ijms-19-02045-s001.zip]

Archive with 7 entries (6 files):
- Supplementary Files/
- Supplementary Files/Figure S1.tif
- Supplementary Files/Figure S2.tif
- Supplementary Files/Figure S3.tif
- Supplementary Files/Table S1.pdf
- Supplementary Files/Video S1_OVCAR3 merge.avi
- Supplementary Files/Video S2_OVCAR3 SC Merge.avi
